# Supplementary material for: Associations of serum lipid traits with DLBCL: a prospective cohort study from the UK Biobank
Source: Front Nutr. 2026 Feb 10;13:1707450. doi: 10.3389/fnut.2026.1707450 (PMC12929521; doi:10.3389/fnut.2026.1707450)
Supplement: Supplementary Table 1 — Extraction of data variables from the UK Biobank. [file Table_1.xlsx]

## Sheet: Sheet1
Supplementary Table 1. Extraction of data variables from the UK Biobank
Category	Field ID	Description
Baseline characteristics	21022	Age at recruitment
	33	Date of birth
	31	Sex
	21000	Ethnic background
	54	UK Biobank assessment centre
	53	Date of attending assessment centre
	21003	Age when attended assessment centre
	22189	Townsend deprivation index at recruitment
Physical measures	21001	Body mass index
Smoking and drinking	20116	Smoking status
	20117	Alcohol drinker status
Education	6138	Qualifications education
physical_activity	884	Number of days/week of moderate physical activity 10+ minutes
	894	Duration of moderate activity
	904	Number of days/week of vigorous physical activity 10+ minutes
	914	Duration of vigorous activity
Lost to follow-up and death	191	Date lost to follow-up
	190	Reason lost to follow-up
	40000	Date of death
Serum lipid	30630	Apolipoprotein A
	30640	Apolipoprotein B
	30690	Cholesterol
	30760	HDL cholesterol
	30780	LDL direct
	30870	Triglycerides
Medication	6153	Medication for cholesterol, blood pressure, diabetes, or take exogenous hormones
Disease definition	41270	Diagnoses - ICD10
	41280	Date of first in-patient diagnosis - ICD10
