# Supplementary material for: Associations of serum lipid traits with DLBCL: a prospective cohort study from the UK Biobank
Source: Front Nutr. 2026 Feb 10;13:1707450. doi: 10.3389/fnut.2026.1707450 (PMC12929521; doi:10.3389/fnut.2026.1707450)
Supplement: Supplementary Table 2 — Subgroup analyses of the association between the serum lipid and the risk of DLBCL. [file Table_2.xlsx]

## Sheet: Sheet1
Supplementary Table 2. Subgroup analyses of the association between serum lipid and the risk of DLBCL
ApoA
Variable	Count	Percent	Levels	Point Estimate	Lower	Upper	P value	P for interaction
Overall	339172	100	Apolipoprotein_A_quartile=Q1	Reference
			Apolipoprotein_A_quartile=Q2	0.78	0.67	0.91	0.001
			Apolipoprotein_A_quartile=Q3	0.72	0.61	0.85	<0.001
			Apolipoprotein_A_quartile=Q4	0.58	0.48	0.7	<0.001
Age								0.004
＜60	192693	56.8	Apolipoprotein_A_quartile=Q1	Reference
			Apolipoprotein_A_quartile=Q2	0.99	0.75	1.29	0.918
			Apolipoprotein_A_quartile=Q3	1.05	0.79	1.39	0.748
			Apolipoprotein_A_quartile=Q4	0.86	0.63	1.19	0.371
≥60	146479	43.2	Apolipoprotein_A_quartile=Q1	Reference
			Apolipoprotein_A_quartile=Q2	0.69	0.57	0.83	<0.001
			Apolipoprotein_A_quartile=Q3	0.6	0.49	0.73	<0.001
			Apolipoprotein_A_quartile=Q4	0.48	0.38	0.59	<0.001
Gender								0.089
Female	182770	53.9	Apolipoprotein_A_quartile=Q1	Reference
			Apolipoprotein_A_quartile=Q2	0.85	0.64	1.14	0.276
			Apolipoprotein_A_quartile=Q3	0.93	0.71	1.22	0.607
			Apolipoprotein_A_quartile=Q4	0.67	0.51	0.89	0.006
Male	156402	46.1	Apolipoprotein_A_quartile=Q1	Reference
			Apolipoprotein_A_quartile=Q2	0.77	0.64	0.92	0.004
			Apolipoprotein_A_quartile=Q3	0.59	0.47	0.74	<0.001
			Apolipoprotein_A_quartile=Q4	0.56	0.42	0.75	<0.001
BMI								0.175
Normal	112220	33.1	Apolipoprotein_A_quartile=Q1	Reference
			Apolipoprotein_A_quartile=Q2	0.67	0.48	0.94	0.022
			Apolipoprotein_A_quartile=Q3	0.89	0.65	1.22	0.477
			Apolipoprotein_A_quartile=Q4	0.64	0.46	0.89	0.008
Obese	81289	24	Apolipoprotein_A_quartile=Q1	Reference
			Apolipoprotein_A_quartile=Q2	0.8	0.61	1.05	0.104
			Apolipoprotein_A_quartile=Q3	0.65	0.47	0.9	0.009
			Apolipoprotein_A_quartile=Q4	0.43	0.28	0.68	<0.001
Overweight	145663	42.9	Apolipoprotein_A_quartile=Q1	Reference
			Apolipoprotein_A_quartile=Q2	0.82	0.66	1.02	0.081
			Apolipoprotein_A_quartile=Q3	0.65	0.51	0.83	0.001
			Apolipoprotein_A_quartile=Q4	0.6	0.46	0.8	<0.001
Ethnicity								0.59
Non_White	19553	5.8	Apolipoprotein_A_quartile=Q1	Reference
			Apolipoprotein_A_quartile=Q2	1.09	0.51	2.35	0.818
			Apolipoprotein_A_quartile=Q3	0.6	0.22	1.63	0.317
			Apolipoprotein_A_quartile=Q4	0.7	0.25	1.96	0.493
White	319619	94.2	Apolipoprotein_A_quartile=Q1	Reference
			Apolipoprotein_A_quartile=Q2	0.77	0.66	0.89	0.001
			Apolipoprotein_A_quartile=Q3	0.72	0.61	0.85	<0.001
			Apolipoprotein_A_quartile=Q4	0.58	0.48	0.69	<0.001
Education								0.547
College	110324	32.5	Apolipoprotein_A_quartile=Q1	Reference
			Apolipoprotein_A_quartile=Q2	0.8	0.61	1.07	0.131
			Apolipoprotein_A_quartile=Q3	0.75	0.55	1.01	0.059
			Apolipoprotein_A_quartile=Q4	0.62	0.45	0.87	0.006
Other levels	167112	49.3	Apolipoprotein_A_quartile=Q1	Reference
			Apolipoprotein_A_quartile=Q2	0.85	0.68	1.05	0.134
			Apolipoprotein_A_quartile=Q3	0.8	0.63	1.01	0.057
			Apolipoprotein_A_quartile=Q4	0.63	0.49	0.83	0.001
UnKnown	61736	18.2	Apolipoprotein_A_quartile=Q1	Reference
			Apolipoprotein_A_quartile=Q2	0.63	0.46	0.87	0.004
			Apolipoprotein_A_quartile=Q3	0.56	0.39	0.79	0.001
			Apolipoprotein_A_quartile=Q4	0.43	0.29	0.65	<0.001
HBP_history								0.322
No	313138	92.3	Apolipoprotein_A_quartile=Q1	Reference
			Apolipoprotein_A_quartile=Q2	0.77	0.66	0.91	0.002
			Apolipoprotein_A_quartile=Q3	0.75	0.63	0.89	0.001
			Apolipoprotein_A_quartile=Q4	0.59	0.48	0.71	<0.001
Yes	26034	7.7	Apolipoprotein_A_quartile=Q1	Reference
			Apolipoprotein_A_quartile=Q2	0.84	0.56	1.27	0.42
			Apolipoprotein_A_quartile=Q3	0.47	0.28	0.81	0.006
			Apolipoprotein_A_quartile=Q4	0.55	0.31	0.96	0.035
lipid_lowering_drug								0.077
No	303410	89.5	Apolipoprotein_A_quartile=Q1	Reference
			Apolipoprotein_A_quartile=Q2	0.82	0.7	0.97	0.022
			Apolipoprotein_A_quartile=Q3	0.77	0.65	0.92	0.004
			Apolipoprotein_A_quartile=Q4	0.59	0.48	0.72	<0.001
Yes	35762	10.5	Apolipoprotein_A_quartile=Q1	Reference
			Apolipoprotein_A_quartile=Q2	0.63	0.44	0.91	0.013
			Apolipoprotein_A_quartile=Q3	0.44	0.27	0.73	0.001
			Apolipoprotein_A_quartile=Q4	0.67	0.4	1.14	0.138
Antihypotensive_drugs								0.303
No	301633	88.9	Apolipoprotein_A_quartile=Q1	Reference
			Apolipoprotein_A_quartile=Q2	0.77	0.65	0.91	0.002
			Apolipoprotein_A_quartile=Q3	0.74	0.62	0.88	0.001
			Apolipoprotein_A_quartile=Q4	0.56	0.46	0.68	<0.001
Yes	37539	11.1	Apolipoprotein_A_quartile=Q1	Reference
			Apolipoprotein_A_quartile=Q2	0.85	0.61	1.17	0.315
			Apolipoprotein_A_quartile=Q3	0.57	0.37	0.89	0.013
			Apolipoprotein_A_quartile=Q4	0.78	0.48	1.28	0.333
HDL
Variable	Count	Percent	Levels	Point Estimate	Lower	Upper	P value	P for interaction
Overall	339172	100	HDL_cholesterol_quartile=Q1	Reference
			HDL_cholesterol_quartile=Q2	0.69	0.59	0.81	<0.001
			HDL_cholesterol_quartile=Q3	0.69	0.58	0.81	<0.001
			HDL_cholesterol_quartile=Q4	0.58	0.48	0.7	<0.001
Age								0.001
＜60	192693	56.8	HDL_cholesterol_quartile=Q1	Reference
			HDL_cholesterol_quartile=Q2	0.87	0.66	1.15	0.332
			HDL_cholesterol_quartile=Q3	0.98	0.74	1.32	0.917
			HDL_cholesterol_quartile=Q4	0.98	0.71	1.36	0.916
≥60	146479	43.2	HDL_cholesterol_quartile=Q1	Reference
			HDL_cholesterol_quartile=Q2	0.62	0.52	0.75	<0.001
			HDL_cholesterol_quartile=Q3	0.58	0.47	0.7	<0.001
			HDL_cholesterol_quartile=Q4	0.45	0.35	0.56	<0.001
Gender								0.35
Female	182770	53.9	HDL_cholesterol_quartile=Q1	Reference
			HDL_cholesterol_quartile=Q2	0.76	0.57	1.02	0.068
			HDL_cholesterol_quartile=Q3	0.83	0.63	1.09	0.183
			HDL_cholesterol_quartile=Q4	0.64	0.48	0.86	0.002
Male	156402	46.1	HDL_cholesterol_quartile=Q1	Reference
			HDL_cholesterol_quartile=Q2	0.67	0.56	0.81	<0.001
			HDL_cholesterol_quartile=Q3	0.59	0.47	0.74	<0.001
			HDL_cholesterol_quartile=Q4	0.59	0.44	0.79	<0.001
BMI								0.065
Normal	112220	33.1	HDL_cholesterol_quartile=Q1	Reference
			HDL_cholesterol_quartile=Q2	0.51	0.36	0.74	<0.001
			HDL_cholesterol_quartile=Q3	0.78	0.57	1.07	0.124
			HDL_cholesterol_quartile=Q4	0.62	0.45	0.87	0.005
Obese	81289	24	HDL_cholesterol_quartile=Q1	Reference
			HDL_cholesterol_quartile=Q2	0.79	0.61	1.04	0.096
			HDL_cholesterol_quartile=Q3	0.69	0.49	0.96	0.028
			HDL_cholesterol_quartile=Q4	0.43	0.26	0.72	0.001
Overweight	145663	42.9	HDL_cholesterol_quartile=Q1	Reference
			HDL_cholesterol_quartile=Q2	0.72	0.58	0.89	0.003
			HDL_cholesterol_quartile=Q3	0.61	0.47	0.77	<0.001
			HDL_cholesterol_quartile=Q4	0.57	0.43	0.76	<0.001
Ethnicity								0.954
Non_White	19553	5.8	HDL_cholesterol_quartile=Q1	Reference
			HDL_cholesterol_quartile=Q2	0.69	0.31	1.54	0.364
			HDL_cholesterol_quartile=Q3	0.55	0.22	1.41	0.214
			HDL_cholesterol_quartile=Q4	0.56	0.2	1.57	0.267
White	319619	94.2	HDL_cholesterol_quartile=Q1	Reference
			HDL_cholesterol_quartile=Q2	0.69	0.59	0.81	<0.001
			HDL_cholesterol_quartile=Q3	0.69	0.58	0.81	<0.001
			HDL_cholesterol_quartile=Q4	0.58	0.48	0.7	<0.001
Education								0.283
College	110324	32.5	HDL_cholesterol_quartile=Q1	Reference
			HDL_cholesterol_quartile=Q2	0.58	0.43	0.79	<0.001
			HDL_cholesterol_quartile=Q3	0.72	0.54	0.97	0.033
			HDL_cholesterol_quartile=Q4	0.6	0.43	0.85	0.003
Other levels	167112	49.3	HDL_cholesterol_quartile=Q1	Reference
			HDL_cholesterol_quartile=Q2	0.76	0.61	0.94	0.013
			HDL_cholesterol_quartile=Q3	0.74	0.59	0.94	0.014
			HDL_cholesterol_quartile=Q4	0.64	0.49	0.84	0.001
UnKnown	61736	18.2	HDL_cholesterol_quartile=Q1	Reference
			HDL_cholesterol_quartile=Q2	0.7	0.52	0.96	0.025
			HDL_cholesterol_quartile=Q3	0.53	0.37	0.76	<0.001
			HDL_cholesterol_quartile=Q4	0.43	0.28	0.66	<0.001
HBP_history								0.365
No	313138	92.3	HDL_cholesterol_quartile=Q1	Reference
			HDL_cholesterol_quartile=Q2	0.68	0.57	0.8	<0.001
			HDL_cholesterol_quartile=Q3	0.7	0.59	0.83	<0.001
			HDL_cholesterol_quartile=Q4	0.57	0.47	0.7	<0.001
Yes	26034	7.7	HDL_cholesterol_quartile=Q1	Reference
			HDL_cholesterol_quartile=Q2	0.8	0.53	1.22	0.303
			HDL_cholesterol_quartile=Q3	0.53	0.3	0.91	0.022
			HDL_cholesterol_quartile=Q4	0.69	0.39	1.23	0.21
lipid_lowering_drug								0.155
No	303410	89.5	HDL_cholesterol_quartile=Q1	Reference
			HDL_cholesterol_quartile=Q2	0.7	0.59	0.83	<0.001
			HDL_cholesterol_quartile=Q3	0.72	0.61	0.86	<0.001
			HDL_cholesterol_quartile=Q4	0.58	0.48	0.71	<0.001
Yes	35762	10.5	HDL_cholesterol_quartile=Q1	Reference
			HDL_cholesterol_quartile=Q2	0.68	0.48	0.99	0.042
			HDL_cholesterol_quartile=Q3	0.39	0.22	0.71	0.002
			HDL_cholesterol_quartile=Q4	0.67	0.36	1.27	0.221
Antihypotensive_drugs								0.19
No	301633	88.9	HDL_cholesterol_quartile=Q1	Reference
			HDL_cholesterol_quartile=Q2	0.68	0.57	0.81	<0.001
			HDL_cholesterol_quartile=Q3	0.71	0.6	0.85	<0.001
			HDL_cholesterol_quartile=Q4	0.57	0.47	0.7	<0.001
Yes	37539	11.1	HDL_cholesterol_quartile=Q1	Reference
			HDL_cholesterol_quartile=Q2	0.77	0.56	1.08	0.129
			HDL_cholesterol_quartile=Q3	0.46	0.28	0.77	0.003
			HDL_cholesterol_quartile=Q4	0.7	0.4	1.24	0.226
TC
Variable	Count	Percent	Levels	Point Estimate	Lower	Upper	P value	P for interaction
Overall	339172	100	Cholesterol_quartile=Q1	Reference
			Cholesterol_quartile=Q2	0.98	0.84	1.15	0.834
			Cholesterol_quartile=Q3	0.8	0.68	0.95	0.012
			Cholesterol_quartile=Q4	0.77	0.65	0.91	0.003
Age								0.714
＜60	192693	56.8	Cholesterol_quartile=Q1	Reference
			Cholesterol_quartile=Q2	1.08	0.82	1.42	0.575
			Cholesterol_quartile=Q3	0.96	0.72	1.27	0.756
			Cholesterol_quartile=Q4	0.87	0.64	1.18	0.37
≥60	146479	43.2	Cholesterol_quartile=Q1	Reference
			Cholesterol_quartile=Q2	0.93	0.77	1.13	0.479
			Cholesterol_quartile=Q3	0.73	0.59	0.9	0.003
			Cholesterol_quartile=Q4	0.72	0.58	0.89	0.002
Gender								0.412
Female	182770	53.9	Cholesterol_quartile=Q1	Reference
			Cholesterol_quartile=Q2	1.06	0.81	1.37	0.682
			Cholesterol_quartile=Q3	0.91	0.7	1.19	0.491
			Cholesterol_quartile=Q4	0.91	0.71	1.18	0.481
Male	156402	46.1	Cholesterol_quartile=Q1	Reference
			Cholesterol_quartile=Q2	0.94	0.77	1.16	0.58
			Cholesterol_quartile=Q3	0.74	0.59	0.93	0.009
			Cholesterol_quartile=Q4	0.66	0.51	0.85	0.001
BMI								0.667
Normal	112220	33.1	Cholesterol_quartile=Q1	Reference
			Cholesterol_quartile=Q2	0.97	0.72	1.32	0.861
			Cholesterol_quartile=Q3	0.92	0.67	1.25	0.588
			Cholesterol_quartile=Q4	0.91	0.66	1.26	0.578
Obese	81289	24	Cholesterol_quartile=Q1	Reference
			Cholesterol_quartile=Q2	1	0.74	1.36	0.99
			Cholesterol_quartile=Q3	0.83	0.59	1.16	0.276
			Cholesterol_quartile=Q4	0.78	0.55	1.09	0.147
Overweight	145663	42.9	Cholesterol_quartile=Q1	Reference
			Cholesterol_quartile=Q2	0.99	0.78	1.25	0.907
			Cholesterol_quartile=Q3	0.73	0.56	0.94	0.015
			Cholesterol_quartile=Q4	0.69	0.53	0.89	0.005
Ethnicity								0.487
Non_White	19553	5.8	Cholesterol_quartile=Q1	Reference
			Cholesterol_quartile=Q2	1.47	0.64	3.35	0.366
			Cholesterol_quartile=Q3	1.38	0.56	3.4	0.481
			Cholesterol_quartile=Q4	1.43	0.54	3.78	0.472
White	319619	94.2	Cholesterol_quartile=Q1	Reference
			Cholesterol_quartile=Q2	0.97	0.82	1.14	0.684
			Cholesterol_quartile=Q3	0.79	0.66	0.94	0.007
			Cholesterol_quartile=Q4	0.75	0.63	0.9	0.002
Education								0.616
College	110324	32.5	Cholesterol_quartile=Q1	Reference
			Cholesterol_quartile=Q2	0.92	0.68	1.24	0.572
			Cholesterol_quartile=Q3	0.82	0.6	1.11	0.202
			Cholesterol_quartile=Q4	0.81	0.59	1.12	0.2
Other levels	167112	49.3	Cholesterol_quartile=Q1	Reference
			Cholesterol_quartile=Q2	1	0.79	1.25	0.971
			Cholesterol_quartile=Q3	0.88	0.69	1.12	0.308
			Cholesterol_quartile=Q4	0.76	0.59	0.98	0.033
UnKnown	61736	18.2	Cholesterol_quartile=Q1	Reference
			Cholesterol_quartile=Q2	1.06	0.76	1.46	0.744
			Cholesterol_quartile=Q3	0.62	0.42	0.91	0.014
			Cholesterol_quartile=Q4	0.73	0.51	1.06	0.096
HBP_history								0.891
No	313138	92.3	Cholesterol_quartile=Q1	Reference
			Cholesterol_quartile=Q2	0.96	0.81	1.14	0.668
			Cholesterol_quartile=Q3	0.79	0.66	0.95	0.011
			Cholesterol_quartile=Q4	0.76	0.63	0.91	0.003
Yes	26034	7.7	Cholesterol_quartile=Q1	Reference
			Cholesterol_quartile=Q2	1.11	0.72	1.72	0.627
			Cholesterol_quartile=Q3	0.88	0.52	1.51	0.65
			Cholesterol_quartile=Q4	0.85	0.47	1.52	0.58
lipid_lowering_drug	NA							0.071
No	303410	89.5	Cholesterol_quartile=Q1	Reference
			Cholesterol_quartile=Q2	0.92	0.77	1.1	0.347
			Cholesterol_quartile=Q3	0.78	0.65	0.93	0.005
			Cholesterol_quartile=Q4	0.72	0.6	0.87	<0.001
Yes	35762	10.5	Cholesterol_quartile=Q1	Reference
			Cholesterol_quartile=Q2	1.24	0.86	1.79	0.244
			Cholesterol_quartile=Q3	0.69	0.35	1.36	0.281
			Cholesterol_quartile=Q4	1.56	0.83	2.92	0.169
Antihypotensive_drugs	NA							0.396
No	301633	88.9	Cholesterol_quartile=Q1	Reference
			Cholesterol_quartile=Q2	0.94	0.79	1.13	0.511
			Cholesterol_quartile=Q3	0.8	0.67	0.96	0.019
			Cholesterol_quartile=Q4	0.77	0.64	0.93	0.005
Yes	37539	11.1	Cholesterol_quartile=Q1	Reference
			Cholesterol_quartile=Q2	1.13	0.8	1.59	0.478
			Cholesterol_quartile=Q3	0.73	0.46	1.16	0.18
			Cholesterol_quartile=Q4	0.6	0.33	1.1	0.1
